# Supplementary material for: Identification of a Novel Angiogenesis Signalling circSCRG1/miR-1268b/NR4A1 Pathway in Atherosclerosis and the Regulatory Effects of TMP-PF In Vitro
Source: Molecules. 2023 Jan 28;28(3):1271. doi: 10.3390/molecules28031271 (PMC9919304; doi:10.3390/molecules28031271)
Supplement: Supplementary file 1 [file molecules-28-01271-s001.zip]

Archive with 1 entries (1 files):
- molecules-2089128-supplementary.pdf
